# Supplementary material for: A Serious Game (MyDiabetic) to Support Children’s Education in Type 1 Diabetes Mellitus: Iterative Participatory Co-Design and Feasibility Study
Source: JMIR Serious Games. 2024 May 7;12:e49478. doi: 10.2196/49478 (PMC11109855; doi:10.2196/49478)
Supplement: Multimedia Appendix 2 [file games_v12i1e49478_app2.xlsx]

## Sheet: Table S1
Table S1. Summary of parents' responses (iteration 1)
	Participant	1. Mobile literacy	2. Age of diagnosis	3. Paper diary	4. Diary facts	5. Insuline pump	6. BG frequency	7. Concerns, limitations	8. mobile app usage	9. mobile app features	10. education	11. mobile app design
	#1	yes	5	yes	BG, BU	yes	7	-	no, using pump software	no idea	dia-centre, internet	no idea
	#2	yes	4	yes	BU, bolus, corr bolus, diseases	yes	2023-07-05	pain when injecting canyle, BG night meas.	none iOS on mobile	-	real world practice	BUs recognition of food pictures
	#3	yes	5	yes	BG, BU, Hypo, bolus	yes	7	regular food intake, hypoglycemia	no, using pump software with PC	no idea	in hospital	no idea
	#4	yes	9	yes	BG, Insuline doses, urine (ketones), sports activity,deseases	no	2023-09-07	stress generated by food intake control	yes, we considered	feedback about compensation	non-empatical education nurse	BUs recognition of food pictures
	#5	no	2023-05-02	yes	BU, BU, bolus	yes	5	BU estimation	no, using pump software, no pisiibility of inserting longer comments	List of food with BU values	in hospital, presentations in dia-centre	-
	#6	no	2023-05-02	yes	BG,BU, urine (ketones), regime changes, diseases	yes	2023-07-06	fear about diabetes complications, technology maintainance	no, paper diary is OK	List of food, diary	in hospital, books, internet, regular meetings in dia-centre	Everything that can affect glycemia - insulin dose, composition and amount of food, sport
	#7	yes	8	no	BG, insuline doses	no	5	regular food intake, insuline dose estimation	yes, we considered	Insuline dosage, food recomendation	-	Eating right, injecting the right amount of insulin

## Sheet: Table S2
Table S2. Summary of individual interviews (iteration 1)
	Participant	Age (years)	Gender	Gaming experience (years)	Diabetic friends	Duration (years)	Food frequency (daily)	BG meas. frequency (daily)	Insulin pump	Tools	Parents support
	#1	13	m	8	4	6	6	3	no	paper diary	writing paper diary
	#2	11	m	3	0	3	6	8	yes	paper diary, printing the ouput from the pump	accompanuing child to summer camp, consulting insuline injections, controling BG measurement
	#3	14	m	8	once a year in a dia camp	4	6	7	yes	paper diary	controlling BG measurement
	#4	13	m	na	several	9	6	2023-06-02	yes	paper diary	at the begining insulin administration at school, paper diary filling
	Average					5.5
	STD					2.64575

## Sheet: Table S3
Table S3. Summary of design survey (iteration 1)
	Participant	1. Age (years)	2. Gender	Age of diagnose (years)	3. Diabetes duration (years)	4. Pump	5. Technology	6. Gaming	7. Diabetes source	8. Diabetes games knowledge	9.Experience in diabetes gaming	10. Diary	11. BUs calculation	12. Insulin calculation	13. Sports
	#1	7	f	4	3	no	PC	puzzles	hospital	no	no	yes	yes	only lunch	cycling
	#2	13	f	4	9	yes	-	The Sims	lectures	no	no	yes	yes	yes	trekking
	#3	10	f	6	4	yes	PC+Android	Pou, Subway Surfers, Minecraft	parents	no	no	yes+parents	yes	yes	dancing
	#4	12	f	3	9	yes	PC+Android	Pou, Moy, Loy, My dolphin show	parents, book	yes	no	yes	yes	no	swimming
	#5	10	m	4	6		Android	Moy, My Talking Tom, Need for Speed	video	no	no	with parents	yes	no	floorball
	#6	7	m	3	4	yes	Android	Mimoni, Lego Star Wars	parents	no	no	parents	no	no	running
	#7	8	f	3	5		Android	Pou, Subway Surfers	parents	no	no	parents	no	no	yes
	#8	7	f	3	4	yes	iOS	Angry birds, Pou	parents	no	no	parents	no	no	dancing
	#9	7	f	2	5	yes	Android	Pou, Zombie tsunami	parents	no	no	parents	no	no	balet
	#10	12	m	9	3	yes	Android	2048	hospital	no	no	yes	yes	yes	cycling
	#11	10	f	1	9	yes	Android	Pou, Star girl, SpeedX	parents	yes	no	yes	yes	no	dancing
	#12	13	m	3	10	no	Android	Shooting games	parents	no	no	yes+parents	yes	no	football, cycling
	#13	9	f	2	7	no	Android	Subway Surfers	parents	no	no	parents	yes	no	swimming+squash
	#14	9	f	6	3	no	Android	My Talking Tom, Pou	parents	no	Kompenzator	parents	yes	yes	box
	#15	10	m	9	1	no	Android	Minecraft	hospital	no	no	no	yes	no	no
	#16	13	m	6	7	yes	Android	GTA	video	no	no	no	yes	yes	badminton
	#17	14	m	13	1	no	Android	Subway Surfers	hospital	no	Kompenzator	yes	yes	yes	football, cycling
	#18	11	m	8	3	no	Android	no	hospital	-	no	parents	yes	no	badminton
	#19	10	f	4	6	no	Android	no	parents	no	no	yes	yes	yes	no
	#20	12	m	9	3	no	Android	no	hospital	no	some in PC	yes	yes	yes	no
	#21	7	m	4	3	yes	Android	mobile games	hospital	no	no	parents	no	no	swimming
	#22	12	f	11	1	no	Android	no	hospital	no	no	yes	yes	no	no
	#23	9	f	8	1	no	PC+Android	Poe, Subway Surfers	hospital, book	no	no	yes+parents	yes	no	riding
	#24	9	m	4	5	no	Android	Uno	parents, book	no	no	parents	no	yes	running
	#25	10	m	4	6	no	PC+Android	Minecraft	hospital, parents	no	no	parents	no	yes	floorball
	#26	13	m	2	11	no	Android	Counter strike, Minecrft, World of Tanks, BMX, fotbal, Hill climb ra- cing	parents	no	no	yes	yes	yes	floorball
	#27	11	m	11	0	no	Android	Mafie, Minecraft, Call of duty, Zombie diary, Minecraft, Pou, Subway Surfers	parents, DVD, book	no	no	yes	no	yes	inlines, footballl
				5.40741	4.77778
					3.00427
	video -	an educational video shooted in a training programme in a hospital
	book -	J.Lebl, S Pruhova, Z. Sumnik, Diabetes Alphabet, Maxdorf, 2019
	Kompenzator -	educational game developed by Eli Lilly

## Sheet: Table S4
Table S4. Summary of alpha testing (iteration 1)
	Participant	Age (years)	Gender	Duration (years)	BG meas. frequency (daily)	Insulin pump	Sports	Gaming	Tools	Diabetes Sources	Main findings: a child
	#1	11	m	8	5	no	basketeball before, not now	Minecraft,Talking Tom	paper diary by filled in parents	hospital, dia-friends ngo, dia journals	use of drag and drop gestures instead of clicking, when returning using HW button instead of dedicated button in the game, not reading help, better if MD talks, missing explanation of taking foond and applying insulin in case of low BG. Mother wants a tool for motivating daily regime.
	#2	13	m	2	4	yes	tennis, golf, swimming	Minecraft, Atomas, Pou before	paper diary alone	hospital, participating in a dia summer camp	problems with lancet change and graphical visualization of the needle sharpness, missing help when measuring BG, need of meausuring character before practising sports, increasing size of food pictures, adding simulation of deseases. He was the only one to apply the insulin by a long click on the button. Mother would welcome it if even a character could be sick once in a while and his/her glycemia…
	#3	11	f	4	5	no	athletics, basketball	Minecraft, Plants and Zombies, Talking Tom before	paper diary alobe and by parents	hospital, internet and presentations,participating in a dia summer camp	couldn't keep up with the introductions text, drag and drop gestures instead of clicking, when shopping, clicking to food pictures, not food prizes, didn't know if the goods were already bought or not.
	#4(1)	6	m	1	7	no	-	plays few games but he did not name them	-	-	missing help when measuring BG, small button to for realising the lancet, lack of feedback on the purchase of dia supplies, short of money to buy the character's clothes, but didn't notice, When buying furniture, he didn't know how to choose furniture to stay active. He didn't find the scrolling option in the food scene.
	#5	9	m	4		no		War of Tanks, Pou	-	-	Suggesting a mini-game where the food would fall and one needs estimate BUs, pissibulity of byuing insuline pump or glucometer in the shop
	#6	12	m	3	-	no	-	Minecraft, Weaphones, before Talking Tom	-	-	simulation as in real life - wait at least 20 minutes after injecting the insulin, before the insulin starts to wear off and the diabetic can take food, adding sports in the form of mini-games (e.g. basketball, floorball), going to school,when returning using HW button instead of dedicated button in the game, use of drag and drop gestures instead of clicking
	#7	9	m	4	-	no	-	War of Tanks, Pou	-	-	Suggesting a mini-game where the food would fall and one needs estimate BUs, pissibulity of byuing insuline pump or glucometer in the shop
	#8	12	f	non-diabetic	-	-	-	jumping and logic games	-	-	She didn't understand why the insulin pen kept turning. When she found the help, she did not know how to actually turn the insulin pen. The time it takes to rinse the soap with water in the sink is too long. She didn't understand to hold the button for 5-10 seconds during isluin administration.
	#9	13	f	non-diabetic	-	-	-	The Sims, Talking Tom	-	-	She could not cope well with glucose measurement and insulin administration, biiger food pictures,
	#10	6	f	non-diabetic	-	-	-	Minecraft, Subway Surfers, Kitty Love	-	-	Reading text was the most difficult, she managed to read only the first two words of the introductio, problems to find the shop
	#11	10	m	non-diabetic	-	-	-	Minecraft, War of Tanks	-	-	He did not know what are BUs and could not estimate them. He did not understand the meaning of the scenes.
	#12	13	m	non-diabetic	-	-	-	Minecraft	-	participated in a dia summer camp	after changing the lancets in the needle, the help arrow remains above the lancets and the participant did not know what to do next, confused by the icon for going to the town with shops (door icon with an arrow), which he understood as an icon for leaving the game. Help icon for insulin could be bigger.
				3.71429
				2.21467
	1 - the testing was carried out remotely, father was helping to go through all the tasks. Than, he sent the video from the testing.

## Sheet: Table S5
Table S5. Summary from the questionnaires 2.1,2.2, 2.3 and 2.6 (iteration 2)
	Participant	Age (years)	Gender	Experience in mobile gaming (years)	Experience in tutorials	Diabetic friends	Duration (years)	Food intake frequency	BG measurement frequency	Insulin pump	Tools	Parents sources
	#1	7	m	0.75	no	no	7	2023-07-06	2023-07-06	no	paper diaery and after parents put it in excel	dia-friends ngo
	#2	15	f	10	sometimes follows, sometimes skipping	5	9	2023-06-05	2 (*)	yes	no diaery, summary provided from the pump	from facebook and diabetic community
	#3	5	f	0.5	no	yes	2	na	na	yes	no diaery, summary provided from the pump	most information from literature and others diabetic mothers
	#5	12	f	1	no	4	2	5	4	yes	no diaery, summary provided from the pump	from dia-styl journal and from the hospital, needs to control the child on daily basis
	#6	14	f	na	yes, follows	na	3	6	4	yes	no diaery, summary provided from the pump	not presented
	#7	8	f	3	yes but skipping	yes	6	6	8(2)	no	diarey using mobile app	from internet and national or even frominternational community meetings, shooting educational videos fro others
							4.83333	0.142857	0.75
Storylines were not tested since only few of them were develepoed							2.92689
	(*) calibration measurement
	(1) first Adam but then Emma
	(2) the participant was involved in a clinical trial tetsing a new insuline variant, before the participant meassured BG 4 times per day
Older children likes game wished to have it when they were young
Younger children are on general motivated at the begining, due to the repetion they looses their adherence

## Sheet: Table S6
Table S6. Summary from the fquestionnaire 2.7 (iteration 2)
	Participant	Summary	Character choosen	Playing duration (mins)	Level reached	Coins balance	Virtual library	Virtual MD	Settings
	#1	already participated in the prototype testing, compensated well, liked furniture shopping	Adam	30	5	-534	no	annoying	changed weight randomly
	#2	understood everything, compensated well, liked shopping	Emma (1)	20	5	1000	used frequently	followed instructions	changed weight to follow her wieght
	#3	did not know how to compensate, shopped a bit	Emma	first 2 days	2	-229	no	followed instructions	changed weight randomly
	#5	did not fulfill the task, did not shop, not motivated	Emma	every second day	2	280	no	not used	no change
	#6	compensated well, claimed to be to big for this kind of game	Emma	every second day	9	3785	no	sometimes followed instructions	no change
	#7	compensated very well, liked shopping	Emma	15	5	1000	used frequently	followed instructions	no change

## Sheet: Table S7
Table S7. Diabetes knowledge using pretesting questionnaire 2.4 Pre-testing knowledge of diabetes (iteration 2)
	Answer	Participant
		#1	#2	#3	#5	#6	#7
	A2.4.1	0	95	10	70	90	85
	A2.4.2	50	100	100	100	100	100
	A2.4.3	30	100	80	90	90	95
	A2.4.4	60	90	20	60	60	70
	A2.4.5	70	100	80	90	90	90
	A2.4.6	30	85	0	95	90	90
	A2.4.7.a	90	100	0	90	100	70
	A2.4.7.c	0	97	0	95	100	90
	A2.4.8	90	95	5	80	90	100
	A2.4.9	90	95	5	80	90	100
	A2.4.10	0	100	0	100	100	80
	A2.4.11	0	100	0	100	100	90
	\	0	100	60	0	0	100
	Average	39.2308	96.6923	27.6923	80.7692	84.6154	89.2308

## Sheet: Table S8
Table S8. Diabetes knowledge using questionnaire 2.8 Posttesting knowledge of diabetes (iteration 2)
	Answer	Participant
		#1	#2	#3	#5	#6	#7
	A2.8.1	50	95	75	80	90	85
	A2.8.2	90	100	90	95	95	100
	A2.8.3.a	90	100	70	90	100	80
	A2.8.3.b.ii	87	88	0	92	93	96
	A2.8.4	0	100	60	90	90	100
	A2.8.5	80	100	0	90	90	100
	A2.8.6	0	100	100	100	100	100
	A2.8.7	0	100	100	100	100	100
	A2.8.8	0	100	0	100	100	90
	Average	44.1111	98.1111	55	93	95.3333	94.5556

## Sheet: Table S9
	Table S9. Summary from questionnaire 3.1 (iteration 3)
	Participant	1.Age	2.Gender	Diagnosis	4.Dia duration (years)	5.Pump	6. Smartphone use	8. OS system	9. Since when mobile	Duration playing	10. Playing on phone	11. Gaming platform	12. Frequency playing (weekly)	13. Diabetic game	14. Type of game	15. Where playing	16. Where learned	18. Parents agreement	19. Tutorial
	#1	13	m	5.5	7.5	yes	yes	-	8.5	4.5	yes	mobile phone, gaming console	7	no	adventure, action, jumping, logic, simulaters	home, travelling	-	yes	yes
	#2	13	m	11	2	no	yes	Android	5	8	no	PC, gaming console	1	no	adventure, action, strategies	home, travelling	youtubbing, internet	yes	yes
	#3	14	m	1	13	yes	yes	-	8	6	no	PC	1	no	action	home	youtubbing	yes	yes
	#4	14	f	8	6	yes	yes	Android	10	4	yes	mobile phone	2	no	action, jumping	travelling	friends	not really	yes
	#5	14	m	5	9	yes	yes	Android	8	6	yes	PC	7	no	action, simulation	home	internet, TV	I don't know	yes
	#6	16	f	9	7	yes	yes	iOS	8	8	yes	PC	2	no	logic, simulators	home	friends, internet	I guess so	yes
	#7	15	m	9	6	no	yes	iOS	-		yes	All identically	2	no	adventure, action, simulators	home, elsewhere	news	yes	yes
	#8	13	f	4.5	8.5	no	no	-	10	3	yes	mobile phone	1	yes	simulators	home	friends	yes	yes
	#9	8	f	5	3	no	no	-	-		no	-	-	no	-	-	-	-	-
	#10	15	f	5	10	yes	yes	Android	10	5	no	PC	1	no	adventure, sport	home	friends	no	yes
	#11	10	f	5	5	yes	yes	Android	6	4	yes	mobile phone, gaming console	7	no	all types	home	ads	yes	yes
	#12	7	m		7	no	-	-	7	0	-	-	7	no	action	home	internet	no	no
	#13	12	f	7.5	4.5	no	yes	iOS	-		no	gaming console	1	yes	adventure, action,jumping, simulators, sport	home	friends	yes	yes
	#14	15	f	9	6	no	yes	Android	11	4	yes	-	2	no	adventure, jumping, logic, sport	home, travelling	ads, youtubbing	no	yes
	#15	14	m	8	6	no	-	-	11	3	-	-	2	no	action, logic, sport	home	internet, friends	yes	yes
	#16	14	m	6	8	no	yes	iOS	8	6	yes	PC	7	no	action	home	internet	yes	yes
	#17	13	f	2.5	10.5	yes	yes	Android	9	4	yes	mobile phone	2	no	action	home	friends	sometimes	yes
	#18	12	m	4	8	no	yes	Android	8	4	yes	PC	7	no	action	home	internet	yes	yes
	#19	14	f	6	8	no	yes	iOS	6	8	yes	gaming console	2	no	adventure, action , jumping, simulators, sport	home	friends	yes	yes
	#20	13	f	1	12	no	yes	Android	10	3	yes	mobile phone, gaming console	2	yes	sport	home, school	friends	yes	yes
	#21	15	f	5	10	no	yes	Android	-		no	-	not playing	no			not playing	not playing	yes
	#22	12	f	8	4	no	yes	iOS	10	2	yes		2	yes	sport	elsewhere	friends	yes	no
	#23	13	f	2	11	yes	yes	Android	7	6	yes	mobile phone	2	no	simulators	home, travelling	google play	no	yes
	#24	15	f	7	8	yes	yes	Android	10	5	no	gaming console	1	no	simulators	home	friends	yes	no
	#25	13	m	9	4	no	yes	Android	5	8	yes	gaming console	7	no	adventure, action cubicles, simulators, sport	home, travelling	internet	yes	yes
	#26	11	f	3	8	yes	yes	Android	7	4	yes	-	2	no	sport	travelling	google play	Yeah	yes
	#27	13	m	4	9	no	no	Android	10	3	yes	mobile phone, PC	7	yes	tycoon	home	google play	yes	yes
	#28	10	f	2	8	yes	yes	Android	8	2	no	playing little	2	no	action	playing little	I'm not looking	playing little	yes
	#29	14	f	5	9	yes	yes	Android	11	3	yes	mobile phone	7	no	logic	home	internet	yes	yes
	#30	14	m	14	0	no	yes	Android	8	6	yes	PC	7	no	adventure, action, jumping, sport	home	friends	yes	yes

## Sheet: Table S10
	Table S10. Summary of CGM/Pum module testing based on questionnaire 3.2 (iteration 3)
	Participant	Age (years)	Gender	Duration (years)	Pump	Pump/CGM	Mobile phone ownerhsip	Gaming platform	Desciption of participant experience
	#25	13	m	4	no	-	6	console	He had no problems with the basic game mechanics and found the game easy to navigate. However, he had trouble with movement when connecting the infusion set and reservoir with the tubbing.In the same scene, he also found an error causing the steps 2-4 to be rearranged and skipped during the infusion set application. As one of the few, he came up with the idea of measuring his glycemia with a gluc…
	#28	10	f	8	yes	Dexcom/ Dana RS	-	-	She had a problem assembling the insulin pump, specifically connecting the infusion set to the reservoir using a tubbing. Similar to the first tester, Similar to the first participant, she discovered an error causing her to skip the steps to introduce the infusion set. While playing the game, she had trouble with dialog boxes that appeared in different parts of the game and got stuck for quite so…
	#26	11	f	8	yes	Medtronic/ Medtronic	-	-	She quickly got oriented in the game. She applied the glycemia sensor without any problems, but similarly to the previous testers, she had trouble connecting the infusion set to the reservoir with the tubbing. After receiving a hint, she managed to pull out the tubbing, but had difficulty finding the place to connect it. During free play, she preferred using the glucometer and insulin pen over re…
	#13	12	f	4	no	No/ Enlite (Medtronic)	3	mobile	She had no problems with applying the sensor. During the sensor calibration, without any advice, she started by measuring glycemia using the glucometer. She had trouble pulling out the tubbing when assembling the infusion set, but after pulling it out, she easily connected it to the set. When administering insulin, she did not know how many units to enter.
	#27	13	m	9	no	no/ Free Style Libre	5	mobile	He had trouble with the gestures for pulling, the applicator, and the disinfectant wipe when applying the sensor. He had problems assembling the insulin pump. He couldn't connect the reservoir to the infusion set and push the air out of the tubbing. He got stuck during sensor calibration and had to be advised that it is necessary to measure glycemia using a glucometer first. When administering in…
	#20	13	f	12	no	no/ Free Style Libre	-	mobile	She was confused during the sensor application. She had trouble preparing the applicator. During the infusion set application, she successfully pulled the tubbing out of the reservoir, but could not find the connection to the infusion set. For the rest of the game, she was able to orient herself well
	#30	14	m	0	no	no/ Dexcom G6	6	mobile/PC	He did not have any problems with the sensor application. He struggled with assembling the insulin pump and needed guidance on connecting the reservoir to the rest of the pump using a tubbing. He also had difficulty with the sensor calibration and needed to be told how to measure his current blood glucose level
	#21	15	f	10	yes	Medtronic /Medtronic	-	mobile	She had no problems with applying the sensor. Before calibration, she measured her blood glucose level on her own. She managed to assemble the pump and remove the air from the tubing without any help. She had some trouble navigating the scene with food in the game, mistaking the purchase button for the list of meals.
	#22	15	f	8	yes	Medtronic /Medtronic	-	consosole	At the beginning, she was confused during the application of the sensor. Then she started to follow the arrows. During the sensor calibration, she needed guidance to measure her blood glucose using the pen. When applying the insulin pump, she had trouble pulling out the tubbing and pushing out the air. It was necessary to guide her through the correct gestures. She was also confused during the re…
				7
				3.67423

[truncated: 4 more sheets: Table S11, Table S12, Table S13, Table S14]
